# Supplementary material for: The Genetic Architecture of Vitamin D Deficiency among an Elderly Lebanese Middle Eastern Population: An Exome-Wide Association Study
Source: Nutrients. 2023 Jul 20;15(14):3216. doi: 10.3390/nu15143216 (PMC10384558; doi:10.3390/nu15143216)
Supplement: Supplementary file 1 [file nutrients-15-03216-s001.zip › Table S1.xlsx]

## Sheet: Table S1
Table S1. Single nucleotide polymorphisms identified in genome-wide analyses for circulating 25-hydroxyvitamin D concentrations in Lebanese samples.
SNP	Gene	HGVS ID	Consequence	CHR	BP	A1	A2	MAF (A1)	N	Beta	SE (Beta)	P-value
rs141064014	MGAM	NC_000007.13:g.141736273G>A, HG7_PATCH:g.141736273G>A	intron variant	7	141736273	G	A	0.0103093	194	-2.38049	0.518477	4.40468e-06
rs7036592	PHF2	NC_000009.11:g.96425777C>T	intron variant	9	96425777	C	T	0.240838	191	-0.538858	0.120983	8.42903e-06
rs78732957	KTN1	NC_000014.8:g.56139451A>G	intron variant	14	56139451	A	G	0.0128866	194	-1.98868	0.459767	1.52256e-05
rs746331306	PLCG2	NC_000016.9:g.81892042_81892044dup, LRG_376:g.124341_124343dup	intron variant	16	81892041	G	GGGA	0.476804	194	-0.42735	0.10044	2.09259e-05
-	TUBB8P10	-	NCT exon variant	1	227681475	C	T	0.453368	193	0.446222	0.106405	2.74529e-05
-	MYL8P	-	NCT exon variant	6	33306794	G	T	0.412371	194	-0.411537	0.098444	2.90969e-05
rs796716355	-	NC_000019.9:g.24614416C>T	intergenic variant	19	24614416	C	G	0.0210526	190	-1.53639	0.370947	3.44596e-05
-	TAPBP	-	intron variant	6	33269689	CTG	C	0.426702	191	-0.388705	0.0939634	3.52235e-05
rs3750354	PHF2	NC_000009.11:g.96415653C>T	splice donor region variant,intron variant	9	96415653	C	T	0.268041	194	-0.502962	0.121968	3.72791e-05
rs11975703	AEBP1	NC_000007.13:g.44149105G>A	intron variant	7	44149105	G	A	0.361111	180	-0.401903	0.0980982	4.18641e-05
-	DAXX	-	upstream gene variant	6	33290825	G	A	0.404639	194	-0.405209	0.0991572	4.37868e-05
CM056992	TAPBP	-	missense variant	6	33272855	C	G	0.404639	194	-0.405209	0.0991572	4.37868e-05
rs72787532	ANKRD30A	NC_000010.10:g.37438647T>C	intron variant	10	37438647	T	C	0.0128866	194	-1.58067	0.386967	4.41192e-05
-	RP11-413E6.7	-	NCT exon variant	3	75718359	A	G	0.224324	185	-0.616317	0.151646	4.81995e-05
rs762849551	MLLT4	NC_000006.11:g.168355119C>T	intron variant	6	168355119	C	T	0.064433	194	-0.885818	0.219274	5.35039e-05
rs2269919	BZRAP1	NC_000017.10:g.56399592C>T	intron variant	17	56399592	C	T	0.0131579	190	-1.85569	0.459617	5.40324e-05
rs6866440	SCGB3A2	NC_000005.9:g.147261821C>A	downstream gene variant	5	147261821	C	A	0.0438144	194	0.973206	0.241175	5.45387e-05
rs186878348	GDI1	NC_000023.10:g.153668232G>C, HG1497_PATCH:g.153608353G>C	intron_variant	X	153668232	G	C	0.0128866	194	1.85494	0.460407	5.60349e-05
rs148800627	ZNF717	NC_000003.11:g.75763046G>T	intron variant,NCT variant	3	75763046	G	T	0.0234375	192	-1.40248	0.349544	6.01262e-05
rs879953733	-	NC_000016.9:g.46403407G>A	intergenic variant	16	46403407	G	A	0.0412371	194	1.05378	0.263123	6.20388e-05
rs3750358	PHF2	NC_000009.11:g.96425138T>A	intron variant	9	96425138	T	C	0.484536	194	-0.393511	0.0999278	8.21791e-05
COSV56469448	DAXX	-	intron variant	6	33290547	A	T	0.474093	193	-0.378463	0.0964927	8.77458e-05
rs1025869391	-	NC_000002.11:g.92290940A>G	intergenic variant	2	92290940	A	G	0.103093	194	0.700114	0.178772	8.99365e-05
rs9282487	WDR46	NC_000006.11:g.33254556_33254557insA, HSCHR6_MHC_MCF:g.33424903_33424904insA	intron variant	6	33254556	C	CG	0.466495	194	0.38566	0.0984966	9.02296e-05
rs7851271	PHF2	NC_000009.11:g.96407848A>C	intron variant	9	96407848	A	G	0.265464	194	-0.477337	0.122109	9.26368e-05
rs117723754	CPD	NC_000017.10:g.28712037C>T	synonymous variant	17	28712037	C	T	0.0103093	194	2.03322	0.520165	9.2759e-05
-	WDR46	-	5 prime UTR variant	6	33256984	T	C	0.404145	193	-0.382087	0.0979684	9.615e-05
rs572826887	CROCCP2	NC_000001.10:g.16968984G>A	intron variant,NCT variant	1	16968984	G	A	0.0112994	177	-1.99232	0.511435	9.79737e-05
COSV57168801	TDG	-	intron variant	12	104359982	A	C	0.274869	191	0.420255	0.108616	0.000109202
rs111798914	UBXN4	NC_000002.11:g.136499458G>T	5 prime UTR variant	2	136499458	G	A	0.0489691	194	0.900815	0.232868	0.000109576
rs4988173	MCM6	NC_000002.11:g.136624382C>T	intron variant	2	136624382	C	T	0.0592784	194	0.793122	0.205612	0.000114615
rs7163986	CAPN3	NC_000015.9:g.42696158A>T	intron variant	15	42696158	A	T	0.167526	194	-0.505892	0.131549	0.000120233
rs6738266	DARS	NC_000002.11:g.136743172C>T	5 prime UTR variant	2	136743172	C	T	0.056701	194	0.808311	0.210392	0.000122069
-	WDR46	-	intron variant	6	33256096	T	A	0.402062	194	-0.382469	0.0996492	0.000123962
COSV65842285	WDR46	-	intron variant	6	33255103	C	A	0.402062	194	-0.382469	0.0996492	0.000123962
rs73853724	SIDT1	NC_000003.11:g.113300350T>G	intron variant	3	113300350	T	G	0.0180412	194	-1.50603	0.392575	0.000124908
rs73853730	SIDT1	NC_000003.11:g.113302291A>G	synonymous variant	3	113302291	A	G	0.0180412	194	-1.50603	0.392575	0.000124908
rs73853731	SIDT1	NC_000003.11:g.113302363A>T	intron variant	3	113302363	A	T	0.0180412	194	-1.50603	0.392575	0.000124908
rs35904273	CDC14A	NC_000001.10:g.100963482_100963483del	intron variant	1	100963479	CAG	C	0.408854	192	0.382644	0.0997956	0.000125932
rs2949646	GIMD1	NC_000004.11:g.107288449G>A	upstream gene variant	4	107288449	G	A	0.237113	194	-0.489202	0.127946	0.00013157
rs141440654	SYT8	NC_000011.9:g.1857936A>T	intron variant	11	1857936	A	G	0.0386598	194	1.00518	0.263067	0.000132908
rs28374389	TAS1R2	NC_000001.10:g.19175846T>C	missense variant	1	19175846	T	C	0.115979	194	0.597863	0.156829	0.000137742
rs79380379	OR5AC1	NC_000003.11:g.97783680C>A	missense variant	3	97783680	C	T	0.0103093	194	-1.97517	0.518458	0.000139141
rs148609427	-	NC_000002.11:g.92290914A>G	intergenic variant	2	92290914	A	G	0.118557	194	0.644425	0.169721	0.000146478
rs10992812	PHF2	NC_000009.11:g.96392182G>A	intron variant	9	96392182	G	A	0.260309	194	-0.460793	0.121857	0.000155922
rs3750359	PHF2	NC_000009.11:g.96425363G>A	intron variant	9	96425363	G	A	0.260309	194	-0.46022	0.121904	0.000159833
rs3087350	MCM6	NC_000002.11:g.136598316C>T	3 prime UTR variant	2	136598316	C	T	0.0541237	194	0.801657	0.212591	0.000162673
COSV63681019	PHF2	-	intron variant	9	96398508	G	A	0.484536	194	0.390572	0.103744	0.000166705
rs1053993	BANF2	NC_000020.10:g.17716416C>G	missense variant	20	17716416	C	G	0.229381	194	-0.435373	0.115879	0.000171865
rs10992836	PHF2	NC_000009.11:g.96422420T>C	intron variant	9	96422420	T	C	0.487113	194	-0.38883	0.10395	0.000183621
rs3763605	PHF2	NC_000009.11:g.96420390A>G	intron variant	9	96420390	A	G	0.489691	194	-0.390112	0.104475	0.000188434
rs773568242	SERHL2	NC_000022.10:g.42969930T>C	splice polypyrimidine tract variant,intron variant	22	42969930	T	C	0.164865	185	-0.603182	0.161752	0.000192198
rs200591979	-	NC_000004.11:g.132656357A>C	intergenic variant	4	132656357	A	C	0.0110497	181	1.92064	0.51633	0.000199389
rs201445322	ANKRD30A	NC_000010.10:g.37438656_37438657insT	intron variant	10	37438653	A	AT	0.0206186	194	-1.21716	0.327482	0.000201816
rs115050879	TPTE2	NC_000013.10:g.20077529T>C	upstream gene variant	13	20077529	T	C	0.0182292	192	-1.46806	0.395003	0.000201928
rs41432149	NR1H2	NC_000019.9:g.50882172C>T	intron variant	19	50882172	C	T	0.293814	194	-0.414336	0.11158	0.000204531
rs17486927	-	NC_000010.10:g.9281568G>A	TF binding site variant	10	9281568	G	A	0.0154639	194	-1.56372	0.421666	0.000208538
CM1413685	ZBTB22	-	missense variant	6	33283766	C	T	0.448454	194	-0.369358	0.0996063	0.000208756
rs34175666	NLRP5	NC_000019.9:g.56539284G>A	missense variant	19	56539284	G	A	0.0180412	194	1.44835	0.390815	0.000210574
rs2304368	R3HDM1	NC_000002.11:g.136467559C>A	intron variant	2	136467559	C	A	0.0541237	194	0.788125	0.2128	0.000212566
rs143117642	RBM17	NC_000010.10:g.6131244G>A	upstream gene variant	10	6131244	G	A	0.013587	184	1.72491	0.465872	0.00021345
rs10992840	PHF2	NC_000009.11:g.96428457A>T	intron variant	9	96428457	A	G	0.236559	186	-0.423646	0.114772	0.000223202
rs79519061	RP1-28C20.1	NC_000006.11:g.145811400A>G	NCT exon variant	6	145811400	A	G	0.0283505	194	1.18336	0.320654	0.00022385
rs13149784	SLC4A4	NC_000004.11:g.72306560A>T	intron variant	4	72306560	A	T	0.188144	194	-0.484094	0.131228	0.000225168
rs16831891	R3HDM1	NC_000002.11:g.136403272C>T	intron variant	2	136403272	C	T	0.0555556	189	0.751806	0.204337	0.00023393
-	TDG	-	intron variant	12	104359931	A	T	0.273196	194	0.402683	0.109579	0.000238036
rs116851985	MORC2	NC_000022.10:g.31330276T>C	intron variant	22	31330276	T	C	0.0103093	194	-1.87458	0.510148	0.000238244
rs7220634	RPA1	NC_000017.10:g.1755871G>C	intron variant	17	1755871	G	T	0.218919	185	0.400138	0.108996	0.00024148
rs61738509	DSPP	NC_000004.11:g.88534140G>T	missense variant	4	88534029	C	A	0.0231959	194	-1.15033	0.314537	0.000254976
rs61738508	DSPP	NC_000004.11:g.88534029C>A	missense variant	4	88534140	G	T	0.0231959	194	-1.15033	0.314537	0.000254976
-	CYP4F22	-	intron variant	19	15651539	G	GCC	0.170103	194	-0.503217	0.13766	0.000256682
-	CYP4F22	-	intron variant	19	15651548	A	AAT	0.170103	194	-0.503217	0.13766	0.000256682
-	CYP4F22	-	intron variant	19	15651551	G	T	0.170103	194	-0.503217	0.13766	0.000256682
-	CYP4F22	-	intron variant	19	15651553	G	C	0.170103	194	-0.503217	0.13766	0.000256682
-	CYP4F22	-	intron variant	19	15651556	GAGC	G	0.170103	194	-0.503217	0.13766	0.000256682
-	CYP4F22	-	intron variant	19	15651560	G	C	0.170103	194	-0.503217	0.13766	0.000256682
-	CYP4F22	-	intron variant	19	15651562	C	CG	0.170103	194	-0.503217	0.13766	0.000256682
-	CYP4F22	-	intron variant	19	15651564	T	A	0.170103	194	-0.503217	0.13766	0.000256682
-	CYP4F22	-	intron variant	19	15651568	A	C	0.170103	194	-0.503217	0.13766	0.000256682
COSV63684701	PHF2	-	intron variant	9	96407822	G	A	0.481959	194	0.381768	0.104495	0.000258738
rs879255400	DSPP	NC_000004.11:g.88537447_88537455del	inframe deletion	4	88537432	TAGCAGTGACAGCAGTGACAGCAGCGACAGCAGTGACAGCAGCGACAGCAGTGACAGCAGCGACAGCAGTGACAGCAATGAAAGCAGCGACAGCAGTGACAGCAGCGATAGCAGTGACAGCAGCAAC	TAGCAGCGACAGCAGTGACAGCAGCGACAGCAGTGACAGCAGCGACAGCAGTGACAGCAATGAAAGCAGCGACAGCAGTGACAGCAGCGATAGCAGTGACAGCAGCAAC	0.026178	191	-1.09572	0.300875	0.000270745
COSV52071084	RFFL	-	intron variant	17	33341834	C	T	0.409794	194	0.414949	0.11396	0.000271373
rs149736720	PHF2	NC_000009.11:g.96439006_96439007insTGCCTCCACCACACC	inframe insertion	9	96439004	C	CCCTGCCTCCACCACA	0.46134	194	-0.361211	0.0993502	0.000277195
rs74221646	-	NC_000010.10:g.42400594G>A	intergenic variant	10	42400594	G	C	0.0283505	194	1.15369	0.317335	0.000277389
rs112772703	USP7	NC_000016.9:g.8989125_8989126insA	intron variant	16	8989118	T	TA	0.0231959	194	-1.13956	0.313601	0.000279277
rs141324744	GPR153	NC_000001.10:g.6311414G>A	synonymous variant	1	6311414	G	A	0.0128866	194	-1.67119	0.460026	0.000280334
rs150925092	RP11-1281K21.1	NC_000004.11:g.49239167A>T	splice region variant,NCT exon variant	4	49239167	A	G	0.183938	193	0.540458	0.148918	0.000284274
rs10907260	CROCCP2	NC_000001.10:g.16963690G>A	intron variant,NCT variant	1	16963690	G	A	0.18299	194	-0.547073	0.150868	0.000287665
rs2295734	MTHFD1L	NC_000006.11:g.151413828C>T	intron variant	6	151413828	C	A	0.455959	193	0.38403	0.105925	0.000288399
rs34445073	SLC4A4	NC_000004.11:g.72306223C>A	intron variant	4	72306223	C	A	0.190722	194	-0.482726	0.133162	0.000288851
rs375644765	DSPP	NC_000004.11:g.88537429T>C	synonymous variant	4	88537429	T	C	0.0260417	192	-1.09712	0.302989	0.000293458
-	LIG3	-	intron variant	17	33330150	C	A	0.404639	194	0.400719	0.11089	0.000301921
rs2303045	NR1H2	NC_000019.9:g.50882918G>T	intron variant	19	50882918	G	C	0.291237	194	-0.402598	0.111455	0.000303631
COSV55918624	ZNF618	-	intron variant	9	116778269	G	A	0.458763	194	0.349825	0.0968625	0.000304357
rs5030920	TACR2	NC_000010.10:g.71176012A>G	missense variant	10	71176012	A	G	0.185567	194	-0.488855	0.13543	0.000306605
rs16973008	GANC	NC_000015.9:g.42579984G>A	synonymous variant	15	42579984	G	A	0.0592784	194	-0.789059	0.218606	0.000306792
rs7180279	GANC	NC_000015.9:g.42643538A>G	missense variant	15	42643538	A	G	0.0592784	194	-0.789059	0.218606	0.000306792
rs140659236	SYT8	NC_000011.9:g.1857514C>T	splice region variant,synonymous variant	11	1857514	C	T	0.0360825	194	1.056	0.292565	0.000306825
rs148305306	SYT8	NC_000011.9:g.1858352A>G	intron variant	11	1858352	A	G	0.0360825	194	1.056	0.292565	0.000306825
rs56181620	LRP1B	NC_000002.11:g.141110704C>T	intron variant	2	141110704	C	T	0.0335052	194	0.981583	0.27214	0.000309866
-	SLIT1	-	intron variant	10	98816786	C	T	0.386598	194	-0.386304	0.107129	0.000310975
rs747818299	FOXP1	NC_000003.11:g.71007360_71007361insA	3 prime UTR variant	3	71007347	CAA	CA	0.0788043	184	-0.73152	0.203185	0.000317891
rs10494350	C1orf192	NC_000001.10:g.161337457A>C	intron variant	1	161337457	A	C	0.0405405	185	-0.863036	0.240277	0.000328358
rs1469123243	RRM1	NC_000011.9:g.4139465del	intron variant	11	4139464	TGCC	TCC	0.0210526	190	1.30703	0.364134	0.000331414
rs866561138	-	NC_000015.9:g.21914681T>A	regulatory region variant	15	21914681	T	A	0.0414508	193	0.950412	0.264993	0.000335069
COSV63878556	PLCG2	-	splice polypyrimidine tract variant,intron variant	16	81892708	A	T	0.376289	194	-0.361835	0.10095	0.000337967
rs11671044	ZNF813	NC_000019.9:g.53987289T>C	intron variant	19	53987289	T	C	0.100515	194	-0.598928	0.167547	0.000350635
rs376561453	DDX11L8	HG858_PATCH:g.63722A>G, HSCHR12_1_CTG1:g.63722A>G	downstream gene variant	12	92018	T	C	0.108808	193	0.629368	0.176097	0.000351588
rs1189296486	SH3BGRL2	NC_000006.11:g.80382864A>G	intron variant	6	80382864	A	G	0.0233161	193	1.23883	0.346656	0.000352026
rs34924243	SIGLEC1	NC_000020.10:g.3682126C>T	missense variant	20	3682126	C	T	0.0824742	194	-0.633503	0.177299	0.000352804
rs3779794	CNGB3	NC_000008.10:g.87671396C>A	intron variant	8	87671396	C	T	0.167526	194	-0.530248	0.148412	0.000353179
rs201458180	IGHV3-53	NC_000014.8:g.107048646G>T, HG1592_PATCH:g.107058989G>T	downstream gene variant	14	107048646	G	A	0.0233161	193	1.23276	0.345554	0.000360436
-	GANC	-	intron variant	15	42580106	C	A	0.185567	194	-0.458055	0.128403	0.000360664
COSV58808966	GANC	-	missense variant	15	42570718	G	A	0.185567	194	-0.458055	0.128403	0.000360664
rs60385918	GANC	NC_000015.9:g.42641762_42641766del	intron variant	15	42641755	CTCAAA	C	0.185567	194	-0.458055	0.128403	0.000360664
rs368306711	RP11-262H14.1	NC_000009.11:g.66465142C>T	intron variant,NCT variant	9	66465142	C	T	0.048913	184	0.891554	0.250014	0.000362441
rs78895434	WDR7	NC_000018.9:g.54605919A>C	splice donor region variant,intron variant	18	54605919	A	C	0.0257732	194	-1.1764	0.330151	0.000366352
-	-	-	intergenic variant	2	232364617	TCGGCC	T	0.190608	181	-0.487857	0.137071	0.000372067
rs201530809	RBFOX1	NC_000016.9:g.7210830_7210836del	intron variant	16	7210811	TCTCCCTC	T	0.0110497	181	-1.28216	0.361525	0.000390342
rs181701379	TXNDC5	NC_000006.11:g.7889879A>G	intron variant	6	7889879	A	G	0.0103093	194	-1.80508	0.509505	0.000395882
rs3743008	GANC	NC_000015.9:g.42644105A>G	intron variant	15	42644105	A	G	0.0618557	194	-0.730674	0.206244	0.000395945
rs376976732	RP11-262H14.1	NC_000009.11:g.66465136G>A	intron variant,NCT variant	9	66465136	G	A	0.0491803	183	0.885098	0.250064	0.00040091
rs80192318	LDLRAD3	NC_000011.9:g.35989305T>C	intron variant	11	35989305	T	C	0.0283505	194	1.0267	0.290322	0.000405616
rs77245812	MATN3	NC_000002.11:g.20202930G>A	missense variant	2	20202930	G	A	0.0335052	194	1.0386	0.294275	0.000416552
rs750004538	EHMT1	NC_000009.11:g.140693547_140693548insCTCCCACACAGAGCCAGCTCGGGCCCTCCACGGCGTCCC	intron variant	9	140693540	A	AGCGTCCCCTCCCACACAGAGCCAGCTCGGGCCCTCCACG	0.0220994	181	-1.06476	0.301729	0.000417362
COSV70457859	TAPBP	-	intron variant	6	33272712	A	C	0.469072	194	-0.350695	0.0994846	0.000423293
rs35093754	LCT	NC_000002.11:g.136574968G>C	synonymous variant	2	136574968	G	C	0.0489691	194	0.824907	0.234019	0.000423554
rs3816088	LCT	NC_000002.11:g.136587238G>A	synonymous variant	2	136587238	G	C	0.0489691	194	0.824907	0.234019	0.000423554
COSV52286337	ATP13A1	-	intron variant	19	19758190	C	T	0.237113	194	-0.422223	0.119853	0.000426974
-	PPP6R2	-	intron variant	22	50857134	AAAAAAG	A	0.0215054	186	1.04559	0.296816	0.000427206
rs200720835	PIAS3	NC_000001.10:g.145581643_145581644insTCTTTT	intron variant	1	145581623	A	ATTTCTT	0.0670103	194	0.706242	0.200551	0.000429103
-	TMEM87A	-	intron variant	15	42564369	T	C	0.18299	194	-0.452363	0.128489	0.000430504
rs15943	PDHA1	NC_000023.10:g.19379640G>C	3_prime_UTR_variant	X	19379640	G	C	0.0180412	194	1.10017	0.312765	0.000435515
rs201010858	ARHGEF4	NC_000002.11:g.131802142C>G	intron variant	2	131802142	C	G	0.0180412	194	-1.37132	0.390487	0.000445047
rs3779796	CNGB3	NC_000008.10:g.87671199A>T	intron variant	8	87671199	A	G	0.164948	194	-0.522604	0.148857	0.00044682
rs3779797	CNGB3	NC_000008.10:g.87671166C>T	intron variant	8	87671166	C	T	0.164948	194	-0.522604	0.148857	0.00044682
rs72401841	KIF1C	NC_000017.10:g.4916861_4916863del	intron variant	17	4916858	TGGA	T	0.0412371	194	0.91907	0.262323	0.00045904
rs111927217	KRTAP9-4	NC_000017.10:g.39406461C>T, HSCHR17_6_CTG4:g.39395091C>A, HSCHR17_5_CTG4:g.39406393C>A	3 prime UTR variant	17	39406461	C	A	0.064433	194	0.771438	0.220353	0.000463648
rs144951530	-	NC_000008.10:g.54399826del	intergenic variant	8	54399822	TG	T	0.0154639	194	-1.46509	0.418979	0.000470862
rs2277669	PITPNA	NC_000017.10:g.1424948A>G	splice polypyrimidine tract variant,intron variant	17	1424948	A	G	0.492268	194	0.348619	0.0997767	0.000475863
rs141105102	OR4C46	NC_000011.9:g.51515604C>T	missense variant	11	51515604	C	T	0.0128866	194	-1.63282	0.467449	0.000477532
rs142260988	OR4A5	NC_000011.9:g.51412036G>A	synonymous variant	11	51412036	G	A	0.0128866	194	-1.63282	0.467449	0.000477532
rs182284534	OR4A2P	NC_000011.9:g.51451401G>C	NCT exon variant	11	51451401	G	A	0.0128866	194	-1.63282	0.467449	0.000477532
rs111891111	ESRRAP1	NC_000013.10:g.20135041C>T	NCT exon variant	13	20135041	C	T	0.0206186	194	-1.29898	0.371953	0.000478827
rs79256867	-	NC_000003.11:g.75719768C>A	intergenic variant	3	75719768	C	T	0.294595	185	0.450566	0.129023	0.000479163
rs202049390	LGALS9B	NC_000017.10:g.20361768G>A	intron variant	17	20361768	G	A	0.0725389	193	0.665452	0.190804	0.000487355
-	-	-	-	4	88537438	TGACAGCAGTGACAGCAGC	*	0.0295699	186	-1.01363	0.290783	0.000490542
rs2723847	TDG	NC_000012.11:g.104380594T>C	intron variant	12	104380594	T	C	0.157216	194	0.484152	0.138922	0.000492022
rs2814078	-	NC_000001.10:g.227678464A>G	intergenic variant	1	227678464	A	G	0.461326	181	-0.330253	0.0947883	0.000493779
-	-	-	-	4	88537444	C	*	0.0287958	191	-1.01276	0.290706	0.000494353
rs1619030	VPS39	NC_000015.9:g.42459034T>C	synonymous variant	15	42459034	T	C	0.188144	194	-0.446594	0.128212	0.000495389
Statistical summary of the Lebanese GWAS analysis using linear mixed models adjusting for age, sex, principal population components, and relatedness with a significant P-value < 5.0E-8 denoted in bold. We used GRCh37/hg19 genome reference. Columns are SNP, single nucleotide polymorphism rs ID; Gene: mapped genes affected by a variant from ANNOVAR; HGVS ID, Human Genome Variation Society sequence …
