# Supplementary material for: The Genetic Architecture of Vitamin D Deficiency among an Elderly Lebanese Middle Eastern Population: An Exome-Wide Association Study
Source: Nutrients. 2023 Jul 20;15(14):3216. doi: 10.3390/nu15143216 (PMC10384558; doi:10.3390/nu15143216)
Supplement: Supplementary file 1 [file nutrients-15-03216-s001.zip › Table S2.xlsx]

## Sheet: Table S2
Table S2. Replication of loci identified by European GWAS (Revez JA et al. 2020) for vitamin D in the Lebanese GWAS.
SNP	Gene	HGVS ID	Consequence	CHR	BP	A1	A2	N	MAF (A1)	Beta	SE (Beta)	P-value	ID	A1	A2	MAF (A1)	N	Beta	SE (Beta)	P-value
Variants resulted from relevant European GWAS (Revez JA et al. 2020)													Vitamin D Associations identified from Lebanese elderlies
rs7757868	RAET1K	NC_000006.11:g.150322862C>T	intron variant, NCT variant	6	150322862	T	C	409742	0.478518	-0.00448506	0.00198	0.0235015	6:150322862:T:C	T	C	0.479381	194	0.323881	0.105712	0.00218537
rs9384023	RAET1K	NC_000006.11:g.150322381T>A	NCT exon variant	6	150322381	A	T	410496	0.478609	-0.00448985	0.00197815	0.0232243	6:150322381:A:T	A	T	0.481959	194	0.307315	0.104995	0.00342309
rs10896644	CTNND1	NC_000011.9:g.57563991C>T	synonymous variant	11	57563991	T	C	417402	0.434472	0.0048199	0.00197831	0.0148352	11:57563991:T:C	T	C	0.474227	194	-0.307844	0.107085	0.00404334
rs12981152	SHC2	NC_000019.9:g.418769G>A	intron variant	19	418769	G	A	417580	0.471058	-0.00535425	0.00196372	0.00639923	19:418769:G:A	G	A	0.370968	186	-0.271516	0.0947536	0.00416353
rs56392705	BTBD18	NC_000011.9:g.57518392T>C	intron variant	11	57518392	C	T	417412	0.449656	0.00498886	0.00197126	0.0113806	11:57518392:C:T	C	T	0.492105	190	-0.2923	0.103824	0.00487268
rs3802725	FAM178A	NC_000010.10:g.102673063G>T	intron variant	10	102673063	T	G	416177	0.428983	-0.00460553	0.00198545	0.0203603	10:102673063:T:G	T	G	0.497423	194	0.287512	0.102716	0.00512441
rs2003332	FMNL2	NC_000002.11:g.153192324C>T	intron variant	2	153192324	C	T	416732	0.381894	0.00428204	0.00201722	0.033775	2:153192324:C:T	C	T	0.479058	191	-0.258402	0.0935188	0.00572553
rs12106383	FAM207A	NC_000021.8:g.46389017C>A	intron variant	21	46389017	A	C	410396	0.478666	-0.00406828	0.00198105	0.0400143	21:46389017:A:C	A	C	0.492268	194	-0.278325	0.101329	0.00601876
rs263032	YEATS2	NC_000003.11:g.183524379A>G	intron variant	3	183524379	G	A	416959	0.455012	-0.00441315	0.00196925	0.0250245	3:183524379:G:A	G	A	0.447368	190	0.254603	0.0959351	0.00795643
rs9397541	RAET1K	NC_000006.11:g.150322211C>T	NCT exon variant	6	150322211	T	C	410680	0.479737	-0.00443667	0.00197744	0.0248552	6:150322211:T:C	T	C	0.456186	194	0.277849	0.106495	0.00907995
rs2071985	CAMTA1	NC_000001.10:g.7796641A>G	intron variant	1	7796641	A	G	406714	0.480304	0.00481489	0.00198864	0.0154693	1:7796641:A:G	A	G	0.391753	194	0.27766	0.106509	0.00913634
rs254256	NDUFA3	NC_000019.9:g.54609170A>G, HSCHR19LRC_COX1_CTG1:g.54609170A>G, HSCHR19LRC_PGF1_CTG1:g.54609170A>G, HSCHR19LRC_PGF2_CTG1:g.54609170A>G, HG1079_PATCH:g.54609117A>G	intron variant	19	54609170	A	G	414493	0.446853	-0.00839339	0.00197765	2.19439e-05	19:54609170:A:G	A	G	0.481959	194	0.268495	0.104309	0.0100518
rs12191283	RAET1K	NC_000006.11:g.150321839T>C	intron variant, NCT variant	6	150321839	C	T	410928	0.478719	-0.00441541	0.00197713	0.0255332	6:150321839:C:T	C	T	0.489637	193	0.261197	0.102293	0.0106669
rs14251	RELL2	NC_000005.9:g.141019110C>A	missense variant	5	141019110	A	C	417580	0.398754	0.00406629	0.00200271	0.0423163	5:141019110:A:C	A	C	0.448454	194	-0.260286	0.102003	0.0107187
rs254255	NDUFA3	NC_000019.9:g.54609178C>G, HSCHR19LRC_COX1_CTG1:g.54609178C>G, HSCHR19LRC_PGF1_CTG1:g.54609178C>G, HSCHR19LRC_PGF2_CTG1:g.54609178C>G, HG1079_PATCH:g.54609125C>G	intron variant	19	54609178	C	G	414272	0.455407	-0.00885289	0.00197567	7.43076e-06	19:54609178:C:G	C	G	0.453608	194	0.261321	0.103277	0.0113966
rs263042	YEATS2	NC_000003.11:g.183521133A>C	intron variant	3	183521133	G	A	416930	0.455037	-0.00439685	0.0019693	0.0255693	3:183521133:G:A	G	A	0.438144	194	0.25775	0.101889	0.011416
rs1783978	ZDHHC5	NC_000011.9:g.57463500T>C	synonymous variant	11	57463500	T	C	417438	0.451025	0.00474407	0.0019706	0.0160657	11:57463500:T:C	T	C	0.46134	194	-0.263905	0.106548	0.0132546
rs3114660	SLCO4C1	NC_000005.9:g.101631526C>A	intron variant	5	101631526	G	C	417429	0.393433	-0.00428903	0.00200418	0.0323512	5:101631526:G:C	G	C	0.492228	193	-0.238124	0.0965661	0.0136661
rs263022	YEATS2	NC_000003.11:g.183510782T>A	intron variant	3	183510782	A	T	416359	0.454154	-0.00421128	0.00197099	0.032628	3:183510782:A:T	A	T	0.489247	186	0.234461	0.0952195	0.013804
rs3760698	OSCAR	NC_000019.9:g.54604194G>C, HSCHR19LRC_COX1_CTG1:g.54604194G>C, HSCHR19LRC_PGF1_CTG1:g.54604194G>C, HSCHR19LRC_PGF2_CTG1:g.54604194G>C, HG1079_PATCH:g.54604157G>C	upstream gene variant	19	54604194	G	C	416004	0.46912	-0.00834196	0.00196829	2.25345e-05	19:54604194:G:C	G	C	0.43299	194	0.258085	0.105971	0.0148744
rs841929	SLCO4C1	NC_000005.9:g.101627027T>C	intron variant	5	101627027	C	T	417159	0.396923	-0.00484501	0.00200187	0.0155102	5:101627027:C:T	C	T	0.497423	194	-0.238636	0.0991268	0.0160674
rs28556782	GYPA	NC_000004.11:g.145051940A>C	intron variant	4	145051940	A	G	416739	0.49693	-0.00438096	0.00196114	0.025491	4:145051940:A:G	A	G	0.417582	182	0.232792	0.0969748	0.0163709
rs263031	YEATS2	NC_000003.11:g.183524948T>C	intron variant	3	183524948	C	T	416954	0.454383	-0.00434508	0.00196956	0.027376	3:183524948:C:T	C	T	0.476804	194	0.237862	0.101578	0.0191984
rs3116181	DIS3L2	NC_000002.11:g.233028070A>C	intron variant	2	233028070	A	G	416695	0.38143	0.00406188	0.00201948	0.0442887	2:233028070:A:G	A	G	0.445876	194	-0.23497	0.100836	0.0197946
rs10798674	AXDND1	NC_000001.10:g.179347832T>A	synonymous variant	1	179347832	C	T	417580	0.465883	-0.00574724	0.00196596	0.00346253	1:179347832:C:T	C	T	0.474227	194	0.243188	0.105011	0.0205667
rs11195961	ZDHHC6	NC_000010.10:g.114202219C>T	intron variant	10	114202219	C	T	411241	0.395125	0.00571155	0.00202022	0.00469577	10:114202219:C:T	C	T	0.444444	189	-0.215901	0.0955096	0.023789
rs6759740	NOL10	NC_000002.11:g.10747271A>G	intron variant	2	10747271	A	G	417513	0.478923	-0.00783606	0.0019592	6.34419e-05	2:10747271:A:G	A	G	0.391192	193	0.221334	0.0986636	0.0248763
rs254259	NDUFA3	NC_000019.9:g.54606405T>C, HSCHR19LRC_COX1_CTG1:g.54606405T>C, HSCHR19LRC_PGF1_CTG1:g.54606405T>C, HSCHR19LRC_PGF2_CTG1:g.54606405T>C, HG1079_PATCH:g.54606351T>C	splice polypyrimidine tract variant,intron variant	19	54606405	T	C	415346	0.418963	-0.00865329	0.00199169	1.39464e-05	19:54606405:T:C	T	C	0.466495	194	0.233663	0.104517	0.0253748
rs254257	NDUFA3	NC_000019.9:g.54609027A>T, HSCHR19LRC_COX1_CTG1:g.54609027A>T, HSCHR19LRC_PGF1_CTG1:g.54609027A>T, HSCHR19LRC_PGF2_CTG1:g.54609027A>T, HG1079_PATCH:g.54608974A>T	intron variant	19	54609027	A	G	414602	0.418453	-0.00868824	0.00199382	1.31512e-05	19:54609027:A:G	A	G	0.466495	194	0.233663	0.104517	0.0253748
rs12526284	TREML4	NC_000006.11:g.41200293T>A	intron variant	6	41200293	T	C	408648	0.428721	-0.00396387	0.00200267	0.0477827	6:41200293:T:C	T	C	0.486111	180	-0.219328	0.0993587	0.0272837
rs623541	CTNND1	NC_000011.9:g.57581613C>T	intron variant	11	57581613	C	A	417458	0.436249	0.00452488	0.00197731	0.0221142	11:57581613:C:A	C	A	0.440104	192	-0.209866	0.0951821	0.027462
rs1673160	FAM63A	NC_000001.10:g.150970836T>A	intron variant	1	150970836	T	A	417103	0.364283	-0.00587628	0.00204169	0.00400017	1:150970836:T:A	T	A	0.395833	192	-0.219987	0.0999835	0.0277905
rs263033	YEATS2	NC_000003.11:g.183524349C>G	intron variant	3	183524349	G	C	416951	0.454272	-0.00437954	0.00196966	0.026182	3:183524349:G:C	G	C	0.484536	194	0.219419	0.102367	0.0320773
rs9269084	HLA-DRB9	NC_000006.11:g.32441199A>G, HSCHR6_MHC_APD:g.32452185A>G, HSCHR6_MHC_QBL:g.32398712A>G	splice donor region variant,intron variant, NCT variant	6	32441199	A	G	414814	0.395575	-0.00509278	0.00201096	0.011325	6:32441199:A:G	A	G	0.435567	194	-0.223566	0.105087	0.0333835
rs2306159	ZDHHC6	NC_000010.10:g.114200355G>A	synonymous variant	10	114200355	G	A	411615	0.394676	0.0054799	0.0020196	0.00666044	10:114200355:G:A	G	A	0.471649	194	-0.207707	0.0985385	0.0350419
rs263034	YEATS2	NC_000003.11:g.183524193T>C	intron variant	3	183524193	C	T	416954	0.454272	-0.00437928	0.00196966	0.0261909	3:183524193:C:T	C	T	0.481959	194	0.215958	0.102516	0.0351546
rs254263	TFPT	NC_000019.9:g.54611560C>G, HSCHR19LRC_COX1_CTG1:g.54611560C>G, HSCHR19LRC_PGF1_CTG1:g.54611560C>G, HSCHR19LRC_PGF2_CTG1:g.54611560C>G, HG1079_PATCH:g.54611507C>G	splice polypyrimidine tract variant,intron variant	19	54611560	C	G	414243	0.458813	-0.00823471	0.0019743	3.03324e-05	19:54611560:C:G	C	G	0.440722	194	0.217141	0.104216	0.0372004
rs2298231	OLFM4	NC_000013.10:g.53608632C>T	synonymous variant	13	53608632	T	C	415436	0.478645	-0.00398584	0.00196778	0.0428108	13:53608632:T:C	T	C	0.365979	194	0.227105	0.109418	0.0379329
rs3213764	ATF7IP	NC_000012.11:g.14587301A>T	missense variant	12	14587301	G	A	417580	0.461094	-0.00717935	0.00196401	0.000256726	12:14587301:G:A	G	A	0.471649	194	0.21831	0.105572	0.038652
rs9810317	SENP5	NC_000003.11:g.196627356C>T	intron variant	3	196627356	C	T	416793	0.472461	-0.00571891	0.00196285	0.00357319	3:196627356:C:T	C	T	0.492228	193	0.205446	0.0994506	0.0388466
rs1004040	BCR	NC_000022.10:g.23585132A>G	intron variant	22	23585132	G	A	413142	0.465476	-0.00807623	0.00197535	4.34152e-05	22:23585132:G:A	G	A	0.404639	194	-0.208913	0.101868	0.0402835
rs1519654	NMS	NC_000002.11:g.101096960C>G	splice region variant,synonymous variant	2	101096960	T	C	417104	0.500194	-0.0039131	0.00196017	0.0459006	2:101096960:T:C	T	C	0.492268	194	0.210716	0.103078	0.0409293
rs2171146	ALCAM	NC_000003.11:g.105252377G>C	intron variant	3	105252377	C	G	415132	0.494309	-0.00604439	0.0019646	0.00209342	3:105252377:C:G	C	G	0.481959	194	0.199083	0.0978442	0.0418812
rs7810260	NUP205	NC_000007.13:g.135311120G>A	intron variant	7	135311120	G	A	416851	0.492262	0.00408711	0.00196197	0.0372359	7:135311120:G:A	G	A	0.448454	194	0.205793	0.101766	0.043155
rs1048140	LIAS	NC_000004.11:g.39478832G>C	3 prime UTR variant	4	39478832	A	G	417580	0.400362	0.00475726	0.00200175	0.0174754	4:39478832:A:G	A	G	0.492268	194	-0.206981	0.102868	0.0442083
rs3812953	ZNF469	NC_000016.9:g.88502482C>T	synonymous variant	16	88502482	T	C	399099	0.461518	0.00447545	0.00201417	0.0262843	16:88502482:T:C	T	C	0.42268	194	-0.205648	0.102679	0.0451958
rs4479040	ATF7IP	NC_000012.11:g.14591220G>A	intron variant	12	14591220	G	A	416460	0.47099	-0.00811217	0.00196341	3.60128e-05	12:14591220:G:A	G	A	0.404145	193	0.202543	0.10155	0.0460945
rs2229690	PLCB2	NC_000015.9:g.40590134G>A	synonymous variant	15	40590134	A	G	411834	0.494771	-0.00396816	0.00197201	0.044194	15:40590134:A:G	A	G	0.471649	194	0.202292	0.101447	0.046145
rs7313259	ATF7IP	NC_000012.11:g.14628773C>T	intron variant	12	14628773	T	C	416597	0.460925	-0.00730448	0.00196597	0.000202833	12:14628773:T:C	T	C	0.474227	194	0.209801	0.105357	0.046443
rs2725405	SLC38A10	NC_000017.10:g.79220224G>T	missense variant	17	79220224	C	G	412268	0.441111	0.0108617	0.00198719	4.60675e-08	17:79220224:C:G	C	G	0.484536	194	0.20026	0.101652	0.0488331
rs621147	TFPT	NC_000019.9:g.54611287G>A, HSCHR19LRC_COX1_CTG1:g.54611287G>A, HSCHR19LRC_PGF1_CTG1:g.54611287G>A, HSCHR19LRC_PGF2_CTG1:g.54611287G>A, HG1079_PATCH:g.54611234G>A	intron variant	19	54611287	G	A	413788	0.459335	-0.0083055	0.00197527	2.61386e-05	19:54611287:G:A	G	A	0.438144	194	0.201557	0.102511	0.0492747
rs263024	YEATS2	NC_000003.11:g.183528442C>T	3 prime UTR variant	3	183528442	T	C	416825	0.454181	-0.00440349	0.00196993	0.0253939	3:183528442:T:C	T	C	0.487113	194	0.202486	0.103132	0.0496032
rs7652177	FNDC3B	NC_000003.11:g.171969077C>T	missense variant	3	171969077	C	G	417580	0.495287	0.00522071	0.00196169	0.00778316	3:171969077:C:G	C	G	0.430412	194	0.196425	0.100194	0.0499439
Presented data show the summary statistics of Vitamin D association analysis at P-value < 0.05 as reported by Revez JA et al (highlighted in grey) and by our Lebanese GWAS (highlighted in blue). Variants significantly linked to Vitamin D levels with a P-value of less than 5.0E-8 denoted in bold. Please refer to Supplementory Table 1 for parameter detalis.
