# Supplementary material for: The Genetic Architecture of Vitamin D Deficiency among an Elderly Lebanese Middle Eastern Population: An Exome-Wide Association Study
Source: Nutrients. 2023 Jul 20;15(14):3216. doi: 10.3390/nu15143216 (PMC10384558; doi:10.3390/nu15143216)
Supplement: Supplementary file 1 [file nutrients-15-03216-s001.zip › Table S3.xlsx]

## Sheet: Table S3 
Table S3. Variants Discovered from a Meta-analysis of the Lebanese GWAS and GCST90000616 European study for Vitamin D Levels.
SNP	ID	Mapped Gene	HGVS ID	Consequence	CHR	Position	A1	A2	P-value	BETA	P-het
COSV54118716	12:96374750:A:G	HAL	-	intron variant	12	96374750	A	G	4.745e-90	0.0401	0.4155
rs3213737	12:96379806:G:A	HAL	NC_000012.11:g.96379806G>A	intron variant	12	96379806	G	A	4.47e-88	0.0396	0.2975
CM057512	4:69964338:C:T	UGT2B7	-	missense variant	4	69964338	C	T	6.243e-60	-0.0321	0.8733
-	4:69962078:C:T	UGT2B7	-	upstream gene variant	4	69962078	C	T	1.106e-59	-0.032	0.7184
COSV59441814	4:69964180:C:T	UGT2B7	-	intron variant	4	69964180	C	T	1.379e-59	-0.032	0.8434
COSV59443076	4:69964209:G:A	UGT2B7	-	intron variant	4	69964209	G	A	1.551e-59	-0.032	0.8744
COSV59443122	4:69973044:T:A	UGT2B7	-	intron variant	4	69973044	T	A	1.645e-59	-0.032	0.7782
COSV59443114	4:69972777:A:G	UGT2B7	-	intron variant	4	69972777	A	G	1.699e-59	-0.032	0.6165
COSV59443167	4:69964337:T:A	UGT2B7	-	synonymous variant	4	69964337	T	A	1.781e-59	-0.032	0.8745
COSV59442341	4:69972949:G:C	UGT2B7	-	synonymous variant	4	69972949	G	C	1.815e-59	-0.032	0.5599
-	4:69991194:C:T	RP13-644M16.1	-	NCT exon variant	4	69991194	C	T	5.29e-59	-0.0319	0.9891
-	4:69991629:G:C	RP13-644M16.1	-	NCT exon variant	4	69991629	G	C	6.156e-59	-0.0319	0.6998
-	12:96354455:C:G	AMDHD1	-	intron variant	12	96354455	C	G	3.735e-30	0.0225	0.9121
CR000229	16:56995236:A:C	CETP	-	upstream gene variant	16	56995236	A	C	6.989e-19	-0.0174	0.7919
-	16:56996158:C:T	CETP	-	intron variant	16	56996158	C	T	1.009e-18	-0.0174	0.9405
rs2246832	3:49881134:A:T	TRAIP	NC_000003.11:g.49881134A>T	intron variant	3	49881134	A	T	3.033e-16	-0.016	0.6347
-	3:49744392:G:A	RNF123	-	intron variant	3	49744392	G	A	4.82e-16	-0.0159	0.6489
rs1128535	3:49866392:C:T	TRAIP	NC_000003.11:g.49866392C>A	3 prime UTR variant	3	49866392	C	T	5.989e-16	-0.0159	0.5375
COSV59692303	3:49736565:A:G	RNF123	-	intron variant	3	49736565	A	G	7.947e-16	-0.0158	0.6499
rs10750103	11:117042238:C:T	PAFAH1B2	NC_000011.9:g.117042238C>T	downstream gene variant	11	117042238	C	T	8.609e-16	-0.0163	0.7043
-	3:49753003:G:T	RNF123	-	splice polypyrimidine tract variant,splice region variant,intron variant	3	49753003	G	T	9.104e-16	-0.0158	0.6501
-	3:49739086:T:C	RNF123	-	intron variant	3	49739086	T	C	9.312e-16	-0.0158	0.6502
-	3:49750188:A:T	RNF123	-	intron variant	3	49750188	A	T	1.04e-15	-0.0157	0.6503
COSV58665146	3:49785133:A:G	IP6K1	-	intron variant	3	49785133	A	G	1.119e-15	-0.0157	0.6148
rs6802890	3:49832261:A:G	CDHR4	NC_000003.11:g.49832261A>G	intron variant	3	49832261	A	G	1.378e-15	-0.0157	0.5683
rs2234391	3:49842625:A:G	UBA7	NC_000003.11:g.49842625A>G	downstream gene variant	3	49842625	A	G	1.834e-15	-0.0156	0.5688
COSV58006376	11:117095361:T:C	PCSK7	-	intron variant	11	117095361	T	C	3.286e-15	-0.016	0.2979
rs2736491	4:70296662:C:T	-	NC_000004.11:g.70296662C>T	intergenic variant	4	70296662	C	T	4.621e-15	-0.016	0.8153
rs2681781	3:49898273:A:G	CAMKV	NC_000003.11:g.49898273A>G	synonymous variant	3	49898273	A	G	5.621e-15	-0.0153	0.822
rs2681780	3:49897830:C:T	CAMKV	NC_000003.11:g.49897830C>T	intron variant	3	49897830	C	T	5.638e-15	-0.0153	0.8219
rs2777888	3:49898000:A:G	CAMKV	NC_000003.11:g.49898000A>G	intron variant	3	49898000	A	G	6.089e-15	-0.0153	0.8221
COSV58006367	11:117090558:T:C	PCSK7	-	intron variant	11	117090558	T	C	8.481e-15	-0.0158	0.52
rs2230590	3:49936102:T:C	MST1R	NC_000003.11:g.49936102T>A	missense variant	3	49936102	T	C	3.566e-14	-0.0149	0.6213
rs1062633	3:49924940:T:C	MST1R	NC_000003.11:g.49924940T>C	missense variant	3	49924940	T	C	5.876e-14	-0.0147	0.6222
rs6772095	3:49978069:C:T	RBM6	NC_000003.11:g.49978069C>T	intron variant	3	49978069	C	T	1.709e-13	-0.0145	0.6333
-	3:50129399:T:C	RBM5	-	intron variant	3	50129399	T	C	4.167e-13	-0.0142	0.4715
COSV61738944	3:50148305:G:C	RBM5	-	intron variant	3	50148305	G	C	4.671e-13	-0.0142	0.497
COSV62229502	1:150808889:G:C	ARNT	-	synonymous variant	1	150808889	G	C	2.485e-11	-0.0136	0.3757
COSV54978823	1:150941381:T:C	CERS2	-	intron variant	1	150941381	T	C	8.323e-11	-0.0132	0.3898
rs4434328	4:70115915:G:A	RP11-618I10.1	NC_000004.11:g.70115915G>A	intron variant, NCT variant	4	70115915	G	A	1.122e-10	-0.013	0.6828
rs7545406	1:152193286:G:T	HRNR	NC_000001.10:g.152193286G>T	missense variant	1	152193286	G	T	1.723e-10	-0.0128	0.6302
rs6666097	1:152192825:C:T	HRNR	NC_000001.10:g.152192825C>T	missense variant	1	152192825	C	T	2.367e-10	-0.0127	0.6309
COSV66917848	3:52722335:C:A	GNL3	-	intron variant	3	52722335	C	A	2.471e-10	0.0124	0.963
-	1:150679358:T:C	HORMAD1	-	intron variant	1	150679358	T	C	2.948e-10	-0.0126	0.9955
COSV66920845	3:52720080:C:A	GNL3	-	5 prime UTR variant	3	52720080	C	A	3.083e-10	0.0123	0.8041
COSV56254538	3:52814256:A:T	ITIH1	-	intron variant	3	52814256	A	T	4.155e-10	0.0124	0.8744
rs693	2:21232195:G:A	APOB	NC_000002.11:g.21232195G>A	synonymous variant	2	21232195	G	A	6.674e-10	0.0121	0.4373
rs1041968	2:21232804:G:A	APOB	NC_000002.11:g.21232804G>A	synonymous variant	2	21232804	G	A	7.814e-10	0.0121	0.4374
COSV56254435	3:52815905:C:T	ITIH1	-	intron variant	3	52815905	C	T	1.529e-09	0.0119	0.6281
rs12422588	12:38478675:C:T	RP11-297L6.1	NC_000012.11:g.38478675C>T	downstream gene variant	12	38478675	C	T	1.754e-09	0.0118	0.3365
COSV56572398	3:52847601:T:C	ITIH4	-	intron variant	3	52847601	T	C	2.019e-09	0.0119	0.4867
COSV61087406	1:46027355:C:T	AKR1A1	-	intron variant	1	46027355	C	T	2.888e-09	0.0117	0.4248
COSV69648851	3:52833805:A:C	ITIH3	-	missense variant	3	52833805	A	C	3.802e-09	0.0116	0.527
rs4359027	1:41848296:G:A	FOXO6	NC_000001.10:g.41848296G>C	missense variant	1	41848296	G	A	3.817e-09	0.0118	0.8437
rs7464553	8:11777901:T:C	OR7E158P	NC_000008.10:g.11777901T>A	NCT exon variant	8	11777901	T	C	5.391e-09	-0.0116	0.2502
rs2075690	19:51519236:A:G	KLK10	NC_000019.9:g.51519236A>G	missense variant	19	51519236	A	G	6.413e-09	-0.0116	0.9596
rs2075689	19:51519259:C:T	KLK10	NC_000019.9:g.51519259C>T	synonymous variant	19	51519259	C	T	6.593e-09	-0.0116	0.9595
rs2075691	19:51519114:C:T	KLK10	NC_000019.9:g.51519114C>T	intron variant	19	51519114	C	T	7.078e-09	-0.0115	0.8857
rs2227491	12:68646521:T:C	IL22	NC_000012.11:g.68646521T>G	intron variant	12	68646521	T	C	8.653e-09	-0.0115	0.603
-	7:21583329:C:T	DNAH11	-	intron variant	7	21583329	C	T	1.027e-08	-0.0113	0.2607
COSV58737084	3:52540773:C:T	STAB1	-	synonymous variant	3	52540773	C	T	1.293e-08	-0.0112	0.8743
rs1263151	11:116641028:C:T	BUD13	NC_000011.9:g.116641028C>T	intron variant	11	116641028	C	T	1.34e-08	-0.0112	0.8757
rs35890869	8:11786781:G:A	OR7E161P	NC_000008.10:g.11786781G>T	NCT exon variant	8	11786781	G	A	1.522e-08	-0.0112	0.5828
rs7461273	8:11777977:C:G	OR7E158P	NC_000008.10:g.11777977C>A	NCT exon variant	8	11777977	C	G	1.55e-08	-0.0112	0.507
COSV60956260	7:21584820:G:A	DNAH11	-	intron variant	7	21584820	G	A	1.726e-08	-0.0111	0.4034
COSV53113363	1:45973928:A:G	MMACHC	-	synonymous variant	1	45973928	A	G	2.257e-08	0.0111	0.7147
COSV63111498	1:46073489:A:G	NASP	-	synonymous variant	1	46073489	A	G	2.302e-08	0.011	0.2317
COSV68984859	1:45965307:A:G	MMACHC	-	upstream gene variant	1	45965307	A	G	2.328e-08	0.0111	0.7147
COSV64485582	1:150958977:C:T	ANXA9	-	intron variant	1	150958977	C	T	2.751e-08	-0.0112	0.3825
rs2075687	19:51519451:T:C	KLK10	NC_000019.9:g.51519451T>C	intron variant	19	51519451	T	C	3.665e-08	-0.011	0.9605
rs2725405	17:79220224:C:G	SLC38A10	NC_000017.10:g.79220224G>T	missense variant	17	79220224	C	G	3.727e-08	0.0109	0.0625
Presented variants are reported by Revez JA et al. (GCST90000616 replication study) and Lebanese GWAS for Vitamin D with a P-het (P-value for Cochran’s Q heterogeneity statistic) > 0.05 of the meta-analysis. Please see supplementary Table 1 for parameter details. Variants in Bold are suggestively replicated variants in Lebanese study.
